# Supplementary material for: Comparative Genomics Study of Multi-Drug-Resistance Mechanisms in the Antibiotic-Resistant Streptococcus suis R61 Strain
Source: PLoS One. 2011 Sep 26;6(9):e24988. doi: 10.1371/journal.pone.0024988 (PMC3180280; doi:10.1371/journal.pone.0024988)
Supplement: Table S2 — Complete list horizontally acquired genes in R61. (XLSX) [file pone.0024988.s008.xlsx]

## Sheet: Sheet1
Table S2. Complete list horizontally acquired genes in R61
Horizontally acquired gene	Annotated function	Source species	Best hit	Coverage(%)	E-value	Identity(%)
SSUR61_0873	aminotransferase class I and II	Acidaminococcus fermentans DSM 20731	YP_003399722	98	1e-167	69
SSUR61_2113	isoleucine patch superfamily acetyltransferase	Actinobacillus minor 202	ZP_05629615	82	5e-46	53
SSUR61_0582	cholinephosphate cytidylyltransferase/choline kinase	Actinobacillus minor NM305	ZP_04753280	94	0	61
SSUR61_0583	integral membrane protein	Actinobacillus minor NM305	ZP_04753281	99	1e-99	59
SSUR61_0584	nucleotidyl transferase family protein	Actinobacillus minor NM305	ZP_04753282	94	1e-74	63
SSUR61_0752	hypothetical protein	Actinobacillus succinogenes 130Z	YP_001344429	90	1e-29	37
SSUR61_0759	non-specific protein-tyrosine kinase	Aerococcus viridans ATCC 11563	ZP_06807386	95	1e-60	47
SSUR61_0760	possible lipopolysaccharide chain length determining protein	Aerococcus viridans ATCC 11563	ZP_06807387	83	1e-25	31
SSUR61_0575	UDP-glucose 4-epimerase	Aerococcus viridans ATCC 11563	ZP_06807384	99	2e-95	59
SSUR61_0896	possible phosphatase	Aggregatibacter actinomycetemcomitans D7S-1	ZP_06634613	96	2e-47	45
SSUR61_0746	glycosyl transferase, family 2	Bacillus cereus AH1134	ZP_03231317	98	6e-51	39
SSUR61_0744	glycosyl transferase, group 2 family protein	Bacillus cereus ATCC 10987	NP_981679	73	1e-29	31
SSUR61_1982	hypothetical protein	Bacillus cereus F65185	ZP_04206526	93	1e-39	58
SSUR61_2032	hypothetical protein	Bacillus cereus Rock1-15	ZP_04240711	80	4e-06	58
SSUR61_0758	capsular polysaccharide biosynthesis protein	Bacillus sp. NRRL B-14911	ZP_01168609	92	1e-86	45
SSUR61_0757	putative glycosyltransferase	Bacillus subtilis subsp. spizizenii ATCC 6633	ZP_06872830	96	6e-61	45
SSUR61_2168	hypothetical protein	Bacillus thuringiensis IBL 200	ZP_04075443	96	3e-77	48
SSUR61_1983	Beta-lactamase, type II	Bacillus thuringiensis serovar monterrey BGSC 4AJ1	ZP_04112144	97	1e-70	47
SSUR61_0970	hypothetical protein	Bacteriophage Dp-1	CAB07984	87	3e-15	37
SSUR61_0925	hypothetical protein	Bacteroides dorei DSM 17855	ZP_03302371	99	0	90
SSUR61_0579	polysaccharide biosynthesis protein	Bacteroides sp. 1_1_14	ZP_06994240	95	1e-92	40
SSUR61_0580	hypothetical protein	Bacteroides sp. D20	ZP_06200290	94	1e-48	35
SSUR61_0149	hypothetical protein	Blautia hydrogenotrophica DSM 10507	ZP_03783069	97	1e-38	54
SSUR61_1637	hypothetical protein	Brevibacillus brevis NBRC 100599	YP_002770224	95	1e-30	41
SSUR61_0798	Uncharacterized conserved protein (DUF2075)./Protein of unknown function (DUF2726).	butyrate-producing bacterium SS3/4	CBL40235	99	0	47
SSUR61_1571	hypothetical protein	Capnocytophaga gingivalis ATCC 33624	ZP_04057311	84	8e-06	47
SSUR61_0577	hypothetical protein	Carnobacterium sp. AT7	ZP_02185770	85	6e-74	43
SSUR61_0050	hypothetical protein	Catonella morbi ATCC 51271	ZP_04449484	78	4e-17	47
SSUR61_0175	hypothetical protein	Catonella morbi ATCC 51271	ZP_04449950	97	3e-26	34
SSUR61_1723	hypothetical protein	Catonella morbi ATCC 51271	ZP_04450463	99	1e-102	63
SSUR61_1986	hypothetical protein	Catonella morbi ATCC 51271	ZP_04449416	94	4e-38	63
SSUR61_1325	hypothetical protein	Clostridiales bacterium 1_7_47_FAA	ZP_04667850	89	1e-09	35
SSUR61_0874	hypothetical protein	Clostridium asparagiforme DSM 15981	ZP_03757688	99	1e-135	62
SSUR61_0150	acetyltransferase	Clostridium botulinum A3 str. Loch Maree	YP_001786213	96	2e-37	53
SSUR61_1046	putative exosporium glycoprotein	Clostridium difficile 630	YP_001086801	78	3e-08	43
SSUR61_0824	hypothetical protein	Clostridium hylemonae DSM 15053	ZP_03778332	89	1e-26	50
SSUR61_0740	nucleotide sugar dehydrogenase	Coprococcus sp. ART55/1	CBK83094	99	0	64
SSUR61_1852	hypothetical protein	Cryptobacterium curtum DSM 15641	YP_003150722	99	5e-53	66
SSUR61_1564	hypothetical protein	Dorea longicatena DSM 13814	ZP_01994377	99	3e-73	57
SSUR61_0462	hypothetical protein	Enterococcus casseliflavus EC20	ZP_05654743	95	1e-117	54
SSUR61_1867	oligopeptide/dipeptide ABC transporter	Enterococcus casseliflavus EC20	ZP_05654813	97	7e-76	50
SSUR61_1866	ABC transporter	Enterococcus casseliflavus EC30	ZP_05645196	85	7e-68	53
SSUR61_2164	hypothetical protein	Enterococcus casseliflavus EC30	ZP_05647873	93	1e-75	34
SSUR61_1864	oligopeptide transport system permease	Enterococcus casseliflavus EC30	ZP_05645194	99	1e-118	65
SSUR61_1728	hypothetical protein	Enterococcus faecalis AR01/DG	ZP_05593963	98	6e-39	41
SSUR61_1730	hypothetical protein	Enterococcus faecalis AR01/DG	ZP_05593961	99	8e-24	42
SSUR61_0458	sulfatase	Enterococcus faecalis ATCC 4200	ZP_05476171	97	0	67
SSUR61_0027	hypothetical protein	Enterococcus faecalis CH188	ZP_05582839	87	3e-52	53
SSUR61_1167	hypothetical protein	Enterococcus faecalis D6	ZP_05581299	99	5e-65	100
SSUR61_0171	fic family protein	Enterococcus faecalis Fly1	ZP_05578084	99	2e-85	43
SSUR61_0858	hypothetical protein	Enterococcus faecalis HH22	ZP_03984751	88	1e-10	33
SSUR61_1165	IS256, transposase	Enterococcus faecalis V583	NP_813928	98	2e-50	100
SSUR61_1135	zeta toxin	Enterococcus faecium	YP_976096	82	1e-36	100
SSUR61_1617	thiJ/pfpI family protein	Enterococcus faecium C68	ZP_05830707	98	3e-85	66
SSUR61_0460	Phosphotransferase system PTS, sorbose-specific IIC subunit	Enterococcus faecium DO	ZP_00604332	98	1e-102	68
SSUR61_0459	PTS system mannose/fructose/sorbose family IID component	Enterococcus faecium DO	ZP_00604331	99	5e-94	60
SSUR61_1980	beta-N-acetylhexosaminidase	Enterococcus gallinarum EG2	ZP_05648531	96	2e-89	52
SSUR61_1865	dipeptide/oligopeptide ABC transporter	Enterococcus gallinarum EG2	ZP_05648523	85	1e-87	67
SSUR61_0017	hypothetical protein	Enterococcus gallinarum EG2	ZP_05648464	97	2e-94	54
SSUR61_1863	hypothetical protein	Enterococcus gallinarum EG2	ZP_05648521	92	0	66
SSUR61_0014	hypothetical protein	Eubacterium biforme DSM 3989	ZP_03487625	99	7e-79	34
SSUR61_0576	hypothetical protein	Eubacterium dolichum DSM 3991	ZP_02076725	95	1e-61	46
SSUR61_0751	hypothetical protein	Eubacterium dolichum DSM 3991	ZP_02077858	99	5e-62	31
SSUR61_0872	hypothetical protein	Eubacterium hallii DSM 3353	ZP_03716604	98	2e-42	66
SSUR61_2186	sucrose-6-phosphate hydrolase	Eubacterium rectale ATCC 33656	YP_002936195	94	2e-06	54
SSUR61_1702	protein of unknown function DUF262	Exiguobacterium sp. AT1b	YP_002885362	96	1e-119	49
SSUR61_1703	protein of unknown function DUF262	Exiguobacterium sp. AT1b	YP_002885361	96	1e-120	40
SSUR61_0871	putative PAC domain protein	Faecalibacterium prausnitzii A2-165	ZP_05614305	96	2e-51	46
SSUR61_1109	hypothetical protein	Finegoldia magna ATCC 29328	YP_001692283	97	2e-27	40
SSUR61_1163	hypothetical protein	Finegoldia magna ATCC 29328	YP_001692283	97	2e-27	40
SSUR61_0101	hypothetical protein	Flavobacterium johnsoniae UW101	YP_001193009	90	3e-38	39
SSUR61_0995	phage Terminase Small Subunit	Fusobacterium sp. 3_1_36A2	ZP_05551365	98	1e-07	35
SSUR61_1582	cytochrome C biogenesis protein, transmembrane region family	Gemella haemolysans ATCC 10379	ZP_04776393	83	2e-47	55
SSUR61_1984	thioredoxin	Gemella haemolysans ATCC 10379	ZP_04776960	96	3e-39	39
SSUR61_1399	hypothetical protein	Granulicatella adiacens ATCC 49175	ZP_05738494	97	1e-72	52
SSUR61_2062	NADP-dependent malic enzyme	Granulicatella adiacens ATCC 49175	ZP_05737995	99	0	74
SSUR61_0594	alcohol dehydrogenase II	Granulicatella elegans ATCC 700633	ZP_05852262	99	0	86
SSUR61_0745	capsular polysaccharide biosynthesis protein	Granulicatella elegans ATCC 700633	ZP_05851742	73	1e-40	35
SSUR61_1981	glyoxalase	Granulicatella elegans ATCC 700633	ZP_05852073	85	8e-86	64
SSUR61_2119	hypothetical protein	Granulicatella elegans ATCC 700633	ZP_05851375	99	5e-40	40
SSUR61_2120	hypothetical protein	Granulicatella elegans ATCC 700633	ZP_05851376	98	1e-33	38
SSUR61_2117	lantibiotic transport ATP-binding protein SrtF	Granulicatella elegans ATCC 700633	ZP_05851374	99	4e-28	53
SSUR61_2118	lantibiotic transport ATP-binding protein SrtF	Granulicatella elegans ATCC 700633	ZP_05851374	94	6e-40	52
SSUR61_0082	N-6 DNA methylase	Haemophilus influenzae R3021	ZP_01797165	98	0	69
SSUR61_0750	hypothetical protein	Holdemania filiformis DSM 12042	ZP_03634442	98	1e-158	74
SSUR61_1604	ABC superfamily ATP binding cassette transporter, ABC protein	Lactobacillus buchneri ATCC 11577	ZP_03941289	97	5e-55	51
SSUR61_0461	Galactose operon repressor	Lactobacillus casei BL23	YP_001986353	99	1e-96	54
SSUR61_0615	HsdS subunit	Lactococcus lactis	AAC38352	98	5e-93	51
SSUR61_1810	LlaDCHIA	Lactococcus lactis	NP_116733	98	1e-119	80
SSUR61_0951	copper-potassium transporting ATPase B	Lactococcus lactis subsp. cremoris MG1363	YP_001032974	86	0	70
SSUR61_1512	hypothetical protein	Lactococcus lactis subsp. cremoris MG1363	YP_001031493	78	3e-26	32
SSUR61_1494	hypothetical protein	Lactococcus lactis subsp. lactis KF147	YP_003352552	91	2e-29	31
SSUR61_0018	hypothetical protein	Leptotrichia goodfellowii F0264	ZP_06012194	86	4e-46	45
SSUR61_1003	hypothetical protein	Listeria monocytogenes 08-5578	YP_003413439	91	3e-16	32
SSUR61_0636	hypothetical protein	Listeria monocytogenes FSL J2-064	ZP_05275843	98	2e-48	35
SSUR61_1616	hypothetical protein	Macrococcus caseolyticus JCSC5402	YP_002559455	93	4e-34	55
SSUR61_0083	hypothetical protein	Microcystis aeruginosa PCC 7806	CAO86734	98	3e-83	48
SSUR61_1403	hypothetical protein	Mycoplasma arthritidis 158L3-1	YP_002000133	99	2e-17	36
SSUR61_1402	ribonuclease HI	Mycoplasma arthritidis 158L3-1	YP_002000134	99	3e-94	40
SSUR61_0434	putative secreted protease	Neisseria meningitidis serogroup W135	CBA05569	77	1e-93	61
SSUR61_0991	hypothetical protein	Neisseria meningitidis Z2491	YP_002341835	97	2e-22	71
SSUR61_1688	ABC transporter ATP-binding protein	Oceanobacillus iheyensis HTE831	NP_691192	70	9e-41	40
SSUR61_0876	phosphoesterase	Oribacterium sinus F0268	ZP_03992261	92	3e-67	44
SSUR61_2122	hypothetical protein	Parvimonas micra ATCC 33270	ZP_02093727	98	3e-59	43
SSUR61_1038	hypothetical protein	Peptoniphilus sp. oral taxon 386 str. F0131	ZP_07036391	88	4e-07	33
SSUR61_1435	tryptophan-rich antigen (Pv-fam-a)	Plasmodium vivax SaI-1	XP_001613173	85	4e-19	37
SSUR61_2349	putative NADH-flavin reductase	Ruminococcus flavefaciens FD-1	ZP_06144072	99	3e-72	64
SSUR61_2184	hypothetical protein	Ruminococcus gnavus ATCC 29149	ZP_02040446	99	1e-117	57
SSUR61_0573	hypothetical protein	Ruminococcus obeum ATCC 29174	ZP_01963044	96	2e-81	63
SSUR61_1696	hypothetical protein	Shuttleworthia satelles DSM 14600	ZP_04455104	98	1e-169	67
SSUR61_0938	ArsR family transcriptional regulator	Sphingobacterium spiritivorum ATCC 33300	ZP_03969418	95	2e-13	53
SSUR61_1166	N-acetyltransferase	Staphylococcus aureus subsp. aureus Mu50	NP_115315	99	0	97
SSUR61_0146	phage repressor protein	Streptococcus agalactiae 18RS21	ZP_00780267	98	3e-29	62
SSUR61_1134	SNF2 family protein	Streptococcus agalactiae 2603V/R	NP_688280	99	1e-150	87
SSUR61_1731	putative ATP-dependent DNA helicase recG	Streptococcus agalactiae 515	ZP_00791064	93	1e-120	85
SSUR61_0006	preprotein translocase subunit SecA	Streptococcus agalactiae A909	YP_330090	99	0	59
SSUR61_0141	prophage LambdaSa04, site-specific recombinase resolvase family protein	Streptococcus agalactiae A909	YP_329390	99	1e-178	69
SSUR61_0008	hypothetical protein	Streptococcus agalactiae CJB111	ZP_00787426	99	1e-130	44
SSUR61_0250	hypothetical protein	Streptococcus agalactiae CJB111	ZP_00788822	99	1e-118	98
SSUR61_0251	hypothetical protein	Streptococcus agalactiae CJB111	ZP_00788820	99	1e-76	100
SSUR61_0252	hypothetical protein	Streptococcus agalactiae CJB111	ZP_00788823	99	0	97
SSUR61_0253	hypothetical protein	Streptococcus agalactiae CJB111	ZP_00788824	96	1e-138	89
SSUR61_0886	C-5 cytosine-specific DNA methylase	Streptococcus agalactiae COH1	ZP_00786278	99	1e-176	89
SSUR61_1727	reticulocyte binding protein	Streptococcus agalactiae COH1	ZP_00785556	98	0	79
SSUR61_0887	type II restriction enzyme eco47ii	Streptococcus agalactiae COH1	ZP_00786276	99	1e-146	91
SSUR61_1726	type III restriction system methylase	Streptococcus agalactiae COH1	ZP_00785560	99	1e-107	80
SSUR61_0007	hypothetical protein	Streptococcus agalactiae H36B	ZP_00783547	75	1e-33	35
SSUR61_0971	hypothetical protein	Streptococcus agalactiae H36B	ZP_00782563	84	3e-12	54
SSUR61_0009	hypothetical protein	Streptococcus agalactiae NEM316	NP_735958	98	1e-112	42
SSUR61_0129	hypothetical protein	Streptococcus agalactiae NEM316	NP_734874	92	2e-62	46
SSUR61_0880	hypothetical protein	Streptococcus agalactiae NEM316	NP_736503	99	4e-64	59
SSUR61_0010	preprotein translocase subunit SecY	Streptococcus agalactiae NEM316	NP_735959	99	4e-88	38
SSUR61_0140	amidase/ phage cell wall hydrolase	Streptococcus dysgalactiae subsp. equisimilis	ABV55414	99	0	89
SSUR61_0139	holin	Streptococcus dysgalactiae subsp. equisimilis	ABV55415	99	3e-64	98
SSUR61_2201	transposase	Streptococcus dysgalactiae subsp. equisimilis	BAI63307	99	0	90
SSUR61_2361	transposase	Streptococcus dysgalactiae subsp. equisimilis	BAI63307	99	0	90
SSUR61_1805	hypothetical protein	Streptococcus dysgalactiae subsp. equisimilis GGS_124	YP_002997282	96	1e-16	75
SSUR61_1654	plasmid stabilisation system protein	Streptococcus equi subsp. equi 4047	YP_002747188	98	1e-36	64
SSUR61_1655	plasmid stabilisation system, antitoxin protein	Streptococcus equi subsp. equi 4047	YP_002747189	98	1e-32	68
SSUR61_1143	hypothetical protein	Streptococcus equi subsp. zooepidemicus	YP_002745285	99	0	79
SSUR61_1484	hypothetical protein	Streptococcus equi subsp. zooepidemicus	YP_002743788	99	1e-136	92
SSUR61_1486	hypothetical protein	Streptococcus equi subsp. zooepidemicus	YP_002743790	91	2e-16	35
SSUR61_0144	membrane protein	Streptococcus equi subsp. zooepidemicus	YP_002743642	96	4e-74	54
SSUR61_0428	ABC transporter, ATP-binding protein	Streptococcus equi subsp. zooepidemicus MGCS10565	YP_002122623	99	1e-105	79
SSUR61_0145	hypothetical protein	Streptococcus equi subsp. zooepidemicus MGCS10565	YP_002122484	96	1e-38	78
SSUR61_0372	hypothetical protein	Streptococcus equi subsp. zooepidemicus MGCS10565	YP_002122505	74	7e-28	45
SSUR61_0425	hypothetical protein	Streptococcus equi subsp. zooepidemicus MGCS10565	YP_002122625	76	7e-29	63
SSUR61_0427	hypothetical protein	Streptococcus equi subsp. zooepidemicus MGCS10565	YP_002122624	96	1e-166	66
SSUR61_0429	hypothetical protein	Streptococcus equi subsp. zooepidemicus MGCS10565	YP_002122622	98	5e-21	75
SSUR61_0424	transporter accessory protein	Streptococcus equi subsp. zooepidemicus MGCS10565	YP_002122626	97	2e-54	55
SSUR61_0037	hypothetical protein	Streptococcus gallolyticus UCN34	YP_003430821	81	3e-49	62
SSUR61_0105	hypothetical protein	Streptococcus gallolyticus UCN34	YP_003429959	93	2e-64	59
SSUR61_1017	hypothetical protein	Streptococcus gallolyticus UCN34	YP_003429875	99	8e-19	47
SSUR61_1241	N-acetylglutamate 5-phosphotransferase	Streptococcus gallolyticus UCN34	YP_003430115	98	1e-75	59
SSUR61_1240	N-acetylornithine aminotransferase	Streptococcus gallolyticus UCN34	YP_003430116	98	1e-144	67
SSUR61_0825	putative oxidoreductase, aldo/keto reductase family	Streptococcus gallolyticus UCN34	YP_003430132	98	1e-120	73
SSUR61_0997	putative transcriptional activator-phage associated	Streptococcus gallolyticus UCN34	YP_003429885	97	5e-39	59
SSUR61_2114	putative transcriptional regulator, LysR family	Streptococcus gallolyticus UCN34	YP_003430303	97	1e-104	64
SSUR61_1671	hypothetical protein	Streptococcus gordonii	AAN64555	89	1e-43	48
SSUR61_0012	probable glycosyl transferase	Streptococcus gordonii	AAK16995	96	3e-34	57
SSUR61_0100	cytosine-specific methyltransferase	Streptococcus gordonii str. Challis substr. CH1	YP_001449946	98	0	84
SSUR61_0016	hypothetical protein	Streptococcus gordonii str. Challis substr. CH1	YP_001450259	98	8e-86	47
SSUR61_0099	hypothetical protein	Streptococcus gordonii str. Challis substr. CH1	YP_001449947	99	0	74
SSUR61_0888	hypothetical protein	Streptococcus gordonii str. Challis substr. CH1	YP_001451318	99	1e-121	72
SSUR61_2061	malate permease	Streptococcus gordonii str. Challis substr. CH1	YP_001449691	93	1e-98	57
SSUR61_1243	N-acetyl-gamma-glutamyl-phosphate reductase	Streptococcus gordonii str. Challis substr. CH1	YP_001450847	99	1e-140	66
SSUR61_1011	hypothetical protein	Streptococcus infantarius subsp. infantarius ATCC BAA-102	ZP_02920652	98	2e-89	55
SSUR61_1242	hypothetical protein	Streptococcus infantarius subsp. infantarius ATCC BAA-102	ZP_02920542	99	1e-173	72
SSUR61_1321	hypothetical protein	Streptococcus infantarius subsp. infantarius ATCC BAA-102	ZP_02920977	94	1e-110	52
SSUR61_1618	hypothetical protein	Streptococcus infantarius subsp. infantarius ATCC BAA-102	ZP_02921055	99	1e-174	64
SSUR61_0133	hypothetical protein	Streptococcus mitis B6	YP_003445507	83	2e-14	42
SSUR61_0421	hypothetical protein	Streptococcus mitis B6	YP_003446591	73	6e-56	48
SSUR61_0748	hypothetical protein	Streptococcus mitis B6	YP_003445727	92	6e-08	50
SSUR61_1536	hypothetical protein	Streptococcus mitis B6	YP_003447108	99	5e-54	69
SSUR61_2219	hypothetical protein	Streptococcus mitis B6	YP_003445715	89	1e-52	41
SSUR61_1474	serine/threonine protein phosphatase	Streptococcus mitis B6	YP_003445330	99	1e-71	55
SSUR61_0381	transposase, ISSpnII	Streptococcus mitis B6	YP_003445213	96	8e-39	72
SSUR61_0689	transposase, ISSpnII	Streptococcus mitis B6	YP_003445213	96	3e-75	70
SSUR61_0762	transposase, ISSpnII	Streptococcus mitis B6	YP_003445213	97	1e-43	71
SSUR61_0747	hypothetical protein	Streptococcus mutans	NP_114059	98	1e-09	33
SSUR61_1553	hypothetical protein	Streptococcus mutans NN2025	YP_003484617	99	6e-50	72
SSUR61_1581	putative cytochrome C biogenesis protein	Streptococcus mutans NN2025	YP_003484792	99	2e-51	46
SSUR61_0081	hypothetical protein	Streptococcus mutans UA159	NP_721586	98	1e-90	85
SSUR61_1652	hypothetical protein	Streptococcus mutans UA159	NP_721090	92	2e-30	36
SSUR61_2063	putative transcriptional regulator	Streptococcus mutans UA159	NP_720609	99	1e-41	68
SSUR61_1517	FtsK/SpoIIIE family protein	Streptococcus oralis ATCC 35037	ZP_06611532	99	1e-163	69
SSUR61_0086	hypothetical protein	Streptococcus oralis ATCC 35037	ZP_06612161	97	1e-18	67
SSUR61_1169	hypothetical protein	Streptococcus oralis ATCC 35037	ZP_06611512	80	0	60
SSUR61_1516	hypothetical protein	Streptococcus oralis ATCC 35037	ZP_06611531	97	1e-26	51
SSUR61_1518	hypothetical protein	Streptococcus oralis ATCC 35037	ZP_06611533	99	1e-44	73
SSUR61_2033	hypothetical protein	Streptococcus oralis ATCC 35037	ZP_06611377	84	3e-23	52
SSUR61_2030	prophage protein	Streptococcus oralis ATCC 35037	ZP_06611379	99	1e-156	75
SSUR61_2031	prophage protein	Streptococcus oralis ATCC 35037	ZP_06611378	99	7e-55	82
SSUR61_0417	bacteriocin ABC exporter, ATP binding/permease protein	Streptococcus parasanguinis ATCC 15912	ZP_06899726	97	1e-166	55
SSUR61_2058	dihydroxy-acid dehydratase	Streptococcus parasanguinis ATCC 15912	ZP_06900576	99	0	86
SSUR61_0355	hypothetical protein	Streptococcus parasanguinis ATCC 15912	ZP_06900893	80	9e-27	48
SSUR61_0859	hypothetical protein	Streptococcus parasanguinis ATCC 15912	ZP_06901384	99	1e-34	53
SSUR61_2246	hypothetical protein	Streptococcus parasanguinis ATCC 15912	ZP_06899993	99	7e-99	58
SSUR61_2252	hypothetical protein	Streptococcus parasanguinis ATCC 15912	ZP_06900697	99	1e-28	40
SSUR61_1985	oxidoreductase	Streptococcus parasanguinis ATCC 15912	ZP_06900942	81	1e-72	79
SSUR61_0127	possible histidine kinase of the competence regulon, ComD	Streptococcus parasanguinis ATCC 15912	ZP_06901215	81	7e-67	39
SSUR61_1381	possible histidine kinase of the competence regulon, ComD	Streptococcus parasanguinis ATCC 15912	ZP_06901215	85	4e-59	38
SSUR61_1644	possible histidine kinase of the competence regulon, ComD	Streptococcus parasanguinis ATCC 15912	ZP_06901215	81	1e-61	37
SSUR61_0096	possible thiol-disulfide isomerase and thioredoxin	Streptococcus parasanguinis ATCC 15912	ZP_06901314	95	4e-24	41
SSUR61_1520	possible transcriptional regulator	Streptococcus parasanguinis ATCC 15912	ZP_06900504	93	4e-28	56
SSUR61_0416	probable transcriptional regulator	Streptococcus parasanguinis ATCC 15912	ZP_06899725	99	1e-143	56
SSUR61_1968	tryptophan synthase beta subunit	Streptococcus parasanguinis ATCC 15912	ZP_06901012	99	0	82
SSUR61_0761	UDP-glucose 4-epimerase	Streptococcus parasanguinis ATCC 15912	ZP_06900776	99	1e-132	65
SSUR61_1695	xanthine phosphoribosyltransferase	Streptococcus parasanguinis ATCC 15912	ZP_06900579	99	1e-81	78
SSUR61_0986	major head protein	Streptococcus phage 5093	YP_002925102	98	1e-131	82
SSUR61_0969	phage phi LC3 family holin	Streptococcus phage 858	YP_001686821	94	7e-10	41
SSUR61_1013	hypothetical protein	Streptococcus phage EJ-1	NP_945260	77	1e-103	72
SSUR61_1005	putative DNA methylase	Streptococcus phage MM1	NP_150145	99	1e-155	66
SSUR61_0137	hypothetical protein	Streptococcus phage phi-m46.1	CAR95421	98	3e-27	98
SSUR61_0138	hypothetical protein	Streptococcus phage phi-m46.1	CAR95422	99	2e-66	98
SSUR61_0147	hypothetical protein	Streptococcus phage phi-m46.1	CAR95427	76	1e-06	90
SSUR61_2023	integrase	Streptococcus phage SMP	YP_950558	99	1e-135	94
SSUR61_2024	integrase	Streptococcus phage SMP	YP_950558	97	2e-12	90
SSUR61_0578	oligosaccharide repeat unit polymerase Wzy	Streptococcus pneumoniae	CAI34407	79	9e-37	31
SSUR61_1606	immunity protein, putative	Streptococcus pneumoniae 70585	YP_002741253	99	0	51
SSUR61_1823	transposase family protein	Streptococcus pneumoniae 70585	YP_002740057	98	2e-74	76
SSUR61_0764	transposase	Streptococcus pneumoniae CDC1873-00	ZP_02708855	87	5e-35	55
SSUR61_1700	hypothetical protein	Streptococcus pneumoniae CGSP14	YP_001835999	99	1e-80	50
SSUR61_0415	transcriptional regulator	Streptococcus pneumoniae CGSP14	YP_001834860	95	2e-49	41
SSUR61_1481	hypothetical protein	Streptococcus pneumoniae Hungary19A-6	YP_001695422	99	1e-34	52
SSUR61_1542	phage protein	Streptococcus pneumoniae Hungary19A-6	YP_001693717	99	1e-127	75
SSUR61_0988	gp37	Streptococcus pneumoniae JJA	YP_002736882	98	3e-29	77
SSUR61_0763	transposase	Streptococcus pneumoniae P1031	YP_002738621	91	5e-18	55
SSUR61_1824	transposase	Streptococcus pneumoniae P1031	YP_002737923	98	3e-49	54
SSUR61_2167	transposase	Streptococcus pneumoniae P1031	YP_002738632	99	2e-57	60
SSUR61_1812	type II restriction enzyme DpnII	Streptococcus pneumoniae SP11-BS70	ZP_01826150	99	1e-132	81
SSUR61_1026	hypothetical protein	Streptococcus pneumoniae SP14-BS69	ZP_01829143	98	3e-31	74
SSUR61_1473	hypothetical protein	Streptococcus pneumoniae SP14-BS69	ZP_01828834	99	1e-130	88
SSUR61_2288	hypothetical protein	Streptococcus pneumoniae SP14-BS69	ZP_01829271	92	4e-26	72
SSUR61_1684	hypothetical protein	Streptococcus pneumoniae SP18-BS74	ZP_01829585	95	4e-48	38
SSUR61_2026	pilin gene inverting-related protein	Streptococcus pneumoniae SP18-BS74	ZP_01830120	97	1e-147	68
SSUR61_1602	transcriptional regulator PlcR, putative	Streptococcus pneumoniae SP18-BS74	ZP_01831108	99	1e-109	62
SSUR61_2116	transcriptional regulator PlcR, putative	Streptococcus pneumoniae SP19-BS75	ZP_01834177	98	1e-79	50
SSUR61_1607	ABC transporter, ATP-binding protein	Streptococcus pneumoniae SP23-BS72	ZP_01835924	99	9e-90	73
SSUR61_2166	Degenerative transposase	Streptococcus pneumoniae SP23-BS72	ZP_01835771	99	3e-13	34
SSUR61_1027	hypothetical protein	Streptococcus pneumoniae SP23-BS72	ZP_01835985	98	5e-12	58
SSUR61_1482	hypothetical protein	Streptococcus pneumoniae SP23-BS72	ZP_01836150	99	1e-52	95
SSUR61_2108	hypothetical protein	Streptococcus pneumoniae SP3-BS71	ZP_01817510	99	1e-53	68
SSUR61_1686	ABC-type antimicrobial peptide transport system, permease component	Streptococcus pneumoniae SP6-BS73	ZP_01819751	99	1e-134	38
SSUR61_0085	cell growth regulatory protein	Streptococcus pneumoniae SP6-BS73	ZP_01821437	98	1e-43	72
SSUR61_1687	hypothetical protein	Streptococcus pneumoniae SP6-BS73	ZP_01819752	99	2e-38	65
SSUR61_1708	acetyltransferase, GNAT family protein	Streptococcus pneumoniae SP9-BS68	ZP_01822022	98	1e-96	58
SSUR61_0977	hypothetical protein	Streptococcus pneumoniae SP9-BS68	ZP_01822978	84	9e-17	41
SSUR61_1601	transcriptional regulator PlcR, putative	Streptococcus pneumoniae SP9-BS68	ZP_01822714	99	3e-95	56
SSUR61_1475	Ser/Thr protein phosphatase family protein	Streptococcus pneumoniae Taiwan19F-14	YP_002741844	95	3e-53	54
SSUR61_0924	hypothetical protein	Streptococcus pneumoniae TCH8431/19A	YP_003725657	98	1e-22	98
SSUR61_1541	hypothetical protein	Streptococcus pneumoniae TCH8431/19A	YP_003723938	73	2e-09	80
SSUR61_2107	hypothetical protein	Streptococcus pneumoniae TCH8431/19A	YP_003725460	97	4e-09	78
SSUR61_0557	acetyltransferase	Streptococcus pneumoniae TIGR4	NP_345432	98	9e-37	43
SSUR61_1160	hypothetical protein	Streptococcus pneumoniae TIGR4	NP_345811	97	6e-10	87
SSUR61_1608	hypothetical protein	Streptococcus pneumoniae TIGR4	ZP_01409493	95	2e-21	54
SSUR61_1615	hypothetical protein	Streptococcus pneumoniae TIGR4	NP_344970	75	3e-12	35
SSUR61_0877	DNA integration/recombination/inversion protein	Streptococcus pyogenes MGAS10270	YP_599527	99	0	81
SSUR61_0881	FtsK/SpoIIIE family protein	Streptococcus pyogenes MGAS10270	YP_599523	99	0	95
SSUR61_0879	replication protein	Streptococcus pyogenes MGAS10270	YP_599525	99	1e-109	94
SSUR61_0612	Type I restriction-modification system methylation subunit	Streptococcus pyogenes MGAS10270	YP_599300	96	0	73
SSUR61_0719	Phage-associated cell wall hydrolase	Streptococcus pyogenes MGAS10394	YP_060515	98	1e-40	92
SSUR61_0443	transposase	Streptococcus pyogenes MGAS10394	YP_060398	99	0	90
SSUR61_1225	transposase	Streptococcus pyogenes MGAS10394	YP_060398	99	0	90
SSUR61_1547	transposase	Streptococcus pyogenes MGAS10750	YP_602119	99	3e-94	84
SSUR61_1804	Transposase	Streptococcus pyogenes MGAS10750	YP_602119	99	6e-95	85
SSUR61_0617	Type I restriction-modification system restriction subunit	Streptococcus pyogenes MGAS10750	YP_603170	87	0	61
SSUR61_1006	hypothetical protein	Streptococcus pyogenes MGAS315	NP_665052	97	1e-35	53
SSUR61_1002	hypothetical protein	Streptococcus pyogenes MGAS8232	NP_606914	89	2e-19	41
SSUR61_1023	hypothetical protein	Streptococcus pyogenes MGAS8232	NP_607411	98	2e-69	59
SSUR61_1007	putative antirepressor	Streptococcus pyogenes MGAS8232	NP_607377	91	2e-53	47
SSUR61_0912	ABC transporter ATP-binding protein	Streptococcus pyogenes MGAS9429	YP_597251	91	2e-72	53
SSUR61_0321	transposase	Streptococcus pyogenes MGAS9429	YP_597452	96	2e-81	97
SSUR61_1250	transposase	Streptococcus pyogenes MGAS9429	YP_596473	99	1e-127	74
SSUR61_1548	transposase	Streptococcus pyogenes MGAS9429	YP_597452	99	1e-111	95
SSUR61_1803	transposase	Streptococcus pyogenes MGAS9429	YP_597452	99	1e-111	94
SSUR61_1009	hypothetical protein	Streptococcus pyogenes NZ131	YP_002286471	93	3e-13	65
SSUR61_0005	accessory Sec system glycosylation protein GtfA	Streptococcus salivarius SK126	ZP_04062530	99	0	63
SSUR61_0004	accessory Sec system glycosyltransferase GtfB	Streptococcus salivarius SK126	ZP_04062491	99	1e-138	54
SSUR61_2064	alpha/beta superfamily hydrolase	Streptococcus salivarius SK126	ZP_04061494	96	3e-47	42
SSUR61_0365	formate/nitrite transporter family protein	Streptococcus salivarius SK126	ZP_04062680	99	1e-107	72
SSUR61_1466	hypothetical protein	Streptococcus salivarius SK126	ZP_04062572	98	1e-115	50
SSUR61_1973	cation (Co/Zn/Cd) efflux protein, putative	Streptococcus sanguinis SK36	YP_001036230	98	2e-80	55
SSUR61_0375	hypothetical protein	Streptococcus sanguinis SK36	YP_001036163	88	2e-46	36
SSUR61_1322	MurM, putative	Streptococcus sanguinis SK36	YP_001034838	95	1e-120	51
SSUR61_2265	NADP-dependent glyceraldehyde-3-phosphate dehydrogenase, putative	Streptococcus sanguinis SK36	YP_001034755	99	0	76
SSUR61_1669	glycosyltransferase	Streptococcus sp. 2_1_36FAA	ZP_06060175	99	1e-146	54
SSUR61_1974	transcription regulator	Streptococcus sp. 2_1_36FAA	ZP_06059496	98	2e-46	51
SSUR61_0431	transcriptional regulator, PlcR	Streptococcus sp. 2_1_36FAA	ZP_06061257	99	7e-71	47
SSUR61_1552	hypothetical protein	Streptococcus sp. M143	ZP_06199189	96	4e-21	80
SSUR61_1878	putative lipoprotein	Streptococcus sp. M143	ZP_06199307	98	1e-43	32
SSUR61_0112	putative membrane protein	Streptococcus sp. M143	ZP_06198154	74	6e-25	38
SSUR61_0639	transposon resolvase	Streptococcus sp. M143	ZP_06199105	84	4e-47	51
SSUR61_1732	hypothetical protein	Streptococcus thermophilus	CAE52344	95	5e-56	44
SSUR61_0432	hypothetical protein	Streptococcus thermophilus CNRZ1066	YP_141267	99	1e-66	96
SSUR61_2065	lysyl-tRNA synthetase (class II)	Streptococcus thermophilus LMD-9	YP_820619	99	0	43
SSUR61_0210	hypothetical protein	Streptococcus thermophilus LMG 18311	YP_139903	94	6e-71	37
SSUR61_0231	hypothetical protein	Streptococcus thermophilus LMG 18311	YP_139900	93	2e-10	40
SSUR61_1115	NsuB	Streptococcus uberis	ABA00879	99	0	91
SSUR61_1113	NsuC	Streptococcus uberis	ABA00881	99	0	79
SSUR61_1117	NsuE	Streptococcus uberis	ABA00876	99	6e-83	65
SSUR61_1116	NsuG	Streptococcus uberis	ABA00877	86	2e-92	89
SSUR61_1110	NsuI	Streptococcus uberis	ABA00882	99	8e-76	80
SSUR61_1112	NsuI	Streptococcus uberis	ABA00882	95	3e-22	83
SSUR61_1164	NsuI	Streptococcus uberis	ABA00882	99	8e-76	80
SSUR61_1121	NsuP	Streptococcus uberis	ABA00872	99	0	84
SSUR61_1114	NsuT	Streptococcus uberis	ABA00880	95	0	87
SSUR61_0844	ABC transporter, ATP-binding protein	Streptococcus uberis 0140J	YP_002562654	99	1e-123	69
SSUR61_1532	DNA-binding phage protein	Streptococcus uberis 0140J	YP_002563108	83	8e-20	31
SSUR61_0749	glycosyl-1-phosphate-transferase	Streptococcus uberis 0140J	YP_002562362	92	9e-43	46
SSUR61_0173	hypothetical protein	Streptococcus uberis 0140J	YP_002561535	96	2e-23	57
SSUR61_1989	hypothetical protein	Streptococcus uberis 0140J	YP_002561772	99	6e-68	83
SSUR61_0845	membrane protein	Streptococcus uberis 0140J	YP_002562655	96	3e-88	46
SSUR61_1636	membrane protein	Streptococcus uberis 0140J	YP_002562215	98	5e-76	58
SSUR61_0366	NADPH-dependent FMN reductase	Streptococcus uberis 0140J	YP_002562960	91	0	84
SSUR61_0367	NADPH-dependent FMN reductase	Streptococcus uberis 0140J	YP_002562959	99	1e-95	83
SSUR61_0683	polysaccharide export ABC transporter permease protein	Streptococcus uberis 0140J	YP_002562036	91	1e-15	86
SSUR61_0648	hypothetical protein	Streptomyces scabiei 87.22	YP_003488561	97	3e-90	31
SSUR61_0649	hypothetical protein	Streptomyces scabiei 87.22	YP_003488560	98	8e-38	36
SSUR61_0647	putative methyltransferase	Streptomyces scabiei 87.22	YP_003488562	86	3e-60	60
SSUR61_1392	hypothetical protein	Veillonella sp. 3_1_44	ZP_06759934	94	2e-75	45
